# Supplementary material for: The serotonin receptor 3E variant is a risk factor for female IBS-D
Source: J Mol Med (Berl). 2022 Sep 19;100(11):1617–27. doi: 10.1007/s00109-022-02244-w (PMC9592668; doi:10.1007/s00109-022-02244-w)
Supplement: Supplementary file 1 — Supplementary file1 (XLSX 42 KB) [file 109_2022_2244_MOESM1_ESM.xlsx]

## Sheet: SD Table 1
SD Table 1 Patients and controls from IBS expert centers
Cohort		Female	Male	Age yrs (mean)	Rome II / III
UK1	IBS-D	67	31	18-66 (42)	II
	IBS-C	95	5	18-65 (40)
	Controls	60	32	18-63 (36)
"Belgium"= USA2&UK3	IBS-D	323	121	18-70 (44)	II
	IBS-C	305	25	18-81 (44)
	Controls	506	158	18-83 (41)
Chile	IBS-D	12	2	24-77 (48)	III
	IBS-C	15	1	22-80 (48)
	IBS-M	31	9	19-58 (34)
	IBS-U	1	0	54
	Controls	21	17	18-69 (33)
Germany1	IBS-D	75	44	19-79 (43)	III
	Controls	355	187	n.a.
Germany2	IBS-D	70	41	13-79 (42)	III
	IBS-C	18	7	18-76 (46)
	IBS-M	75	47	14-88 (39)
	IBS-U	7	2	27-74 (50)
	Controls	510	651	19-77 (54)
Greece	IBS-D	27	8	21-72 (44)	III
	IBS-C	91	23	17-73 (52)
	IBS-M	4	2	35-66 (57)
	Controls	79	72	16-91 (51)
Ireland	IBS-D	3	1	22-32 (27)	III
	IBS-C	3	0	19-43 (20)
	IBS-M	25	4	19-51 (30)
	IBS-U	0	0	n.a.
	Controls	38	12	18-50 (29)
Spain	IBS-D	43	17	19-55 (37)	III
	IBS-C	0	0	n.a.
	IBS-M	0	0	n.a.
	IBS-U	0	0	n.a.
	Controls	9	5	19-54 (26)
Sweden 1	IBS-D	32	22	19-60 (38)	II/III
	IBS-C	26	6	19-56 (32)
	IBS-M	64	23	18-60 (33)
	IBS-U	21	5	22-64 (35)
	Controls	24	9	19-53 (32)
Sweden 2	IBS-D	139	44	20-76 (43)	II
	IBS-C	115	27	20-78 (47)
	IBS-A	187	53	18-85 (43)
	unknown	83	35	23-70 (48)
	Controls	402	498	19-71 (47)
UK2	IBS-D	71	25	18-72 (45)	III
	IBS-C	0	0	n.a.
	IBS-M	0	0	n.a.
	IBS-U	0	0	n.a.
	Controls	30	84	19-67 (36)
USA1	IBS-D	35	4	20-64 (41)
	IBS-C	31	1	20-58 (40)
	IBS-M	15	2	21-54 (33)
	IBS-U	15	1	21-56 (34)
	IBS-A	18	0	21-58 (41)	II/III
	Controls	24	108	19-58 (33)
USA3	IBS-D	30	12	27-91 (55)
USA3	IBS-C	52	13	26-90 (54)
	IBS-M	50	6	25-84 (55)
	IBS-U	3	1	38-73 (58)
	Controls	24	6	27-85 (52)	III

## Sheet: SD Table 2
SD Table 2 Tissue samples used for expression analysis.
1Spain (JS), 2Germany (MR), 3Germany (MGS).
Tissue Samples	Tissue samples
GI Tissue	IBS	Age (mean)	Controls	Age (mean)
Jejunum1	16	22-51 (36)	14	19-53 (31)
Ileum2	16	23-82 (48)	9	36-72 (58)
Colon3	21	20-74 (48)	14	38-70 (59)
Sigma2	13	25-82 (52)	5	36-72 (57)
Total	66		42

## Sheet: SD Table 3
SD Table 3 Primers for KASP genotyping
TA Annealing temperature, bp base pairs
Gene	SNP	rs number	Primer Name	Sequence 5' - 3'	bp	TA	Method
			rs1062613_ALC	GAAGGTGACCAAGTTCATGCTGCCTCCGAGTGCTCAGGG	39	82.1	KASP™ genotyping
HTR3A	c.-42C>T	rs106261	rs1062613_ALT	GAAGGTCGGAGTCAACGGATTGTGCCTCCGAGTGCTCAGGA	41	83.1	KASP™ genotyping
			rs1062613_C1	AGGTTGGCAGAGGGCAGGCAA	21	65.3	KASP™ genotyping
			rs1176744_A1	GAAGGTGACCAAGTTCATGCTGTTTCATATAGTGTGGACATTGAAAGATC	50	78.9	KASP™ genotyping
HTR3B	c.386A>C	rs1176744	rs1176744_A2	GAAGGTCGGAGTCAACGGATTGTTTCATATAGTGTGGACATTGAAAGATA	50	78.9	KASP™ genotyping
			rs1176744_C2	ATGGTCCCAGATGAGTTCACATAAACATA	29	66.2	KASP™ genotyping
			rs6766410_ALC	GAAGGTCGGAGTCAACGGATTAAAAGGGAAGTAGAAGATGTCCAGG	46	80.8	KASP™ genotyping
HTR3C	c.489C>A	rs6766410	rs6766410_ALA	GAAGGTGACCAAGTTCATGCTCAAAAGGGAAGTAGAAGATGTCCAGT	47	79.9	KASP™ genotyping
			rs6766410_C1	GTGAAGGTCGAATTAAGTATGATAAGCCAA	30	66.7	KASP™ genotyping
			rs56109847_ALA	GAAGGTGACCAAGTTCATGCTCTTTGGGGATATGATAGTTGGTACTT	47	79.1	KASP™ genotyping
HTR3E	c.*76G>A	rs56109847	rs56109847_ALG	GAAGGTCGGAGTCAACGGATTCTTTGGGGATATGATAGTTGGTACTC	47	80.7	KASP™ genotyping
			rs56109847_C2	CTGGCCAGGTCTCCCCCCTT	20	66.6	KASP™ genotyping

## Sheet: SD Table 4
SD Table 4 Primers for expression analysis, TaqMan® Gene Expression Assays, XS
Gene	Assay ID	Chromosome Location	Amplicon Length	Company	Catalog nr
HTR3A	Hs00168375_m1	Chr.11: 113975075 - 113990313	57	Life Technologies	4331182
HTR3B	Hs00175775_m1	Chr.11: 113904796 - 113949682	106	Life Technologies	4331182
HTR3C	Hs01118162_m1	Chr.3: 184053047 - 184060673	82	Life Technologies	4331182
HTR3E	Hs00704511_s1	Chr.3: 184097064 - 184106995	80	Life Technologies	4331182
18S	Hs99999901_s1 18s		187	Life Technologies	4331182

## Sheet: SD Table 5
SD Table 5 Summary of overall genotyped samples from different countries
IBS, irritable bowel syndrome; IBS-A, alternating IBS; IBS-C, IBS with constipation; IBS-D, IBS with diarrhea; IBS-M, IBS with mixed bowel habits; IBS-U, unspecified IBS
Additional controls: Germany 2 (HNR, PopGen), Sweden (SALT), Spain (INMA).
Cohorts
	Country	PI	IBS	IBS-C	IBS-D	IBS-M	IBS-U	IBS-A	Controls	Total
Discovery	UK 1	Lesley Houghton (LH)	197	99	98	0	0	0	90	287
Validation	Germany 1	Hubert Mönnikes (HM)	119	0	119	0	0	0	542	661
	Chile	Caroll Beltran (CB)	71	16	14	40	1	0	38	109
	Germany 2	IBS-Net	267	25	111	122	9	0	3720	3987
	Greece	Maria Gazouli (MG)	155	114	35	6	0	0	151	306
	Ireland	Gerard Clarke (GC)	34	3	4	27	0	0	50	84
	Spain	Javier Santos (JS)	59	0	59	0	0	0	1214	1273
	Sweden 1	Magnus Simrén (MS)	198	31	54	87	26	0	2033	2231
	Sweden 2	Mauro D'Amato (MDA)	565	142	183	0	0	240	900	1465
	UK 2	Robin Spiller (RS)	88	0	88	0	0	0	114	202
	UK 3	GLAXO Guy Boeckxstaens (GB)	190	83	107	0	0	0	149	339
	USA 1	Emeran Mayer (EAM)	122	32	39	17	16	18	132	254
	USA 2	GLAXO Guy Boeckxstaens (GB)	455	185	269	0	0	1	487	942
	USA 3	Gregory Sayuk (GS)	162	61	41	56	4	0	30	192
	Pooled	all	2682	791	1221	355	56	259	9650	12332
	Mean		191.571	56.5	87.2143	25.3571	4	18.5	689.286	880.857
	Pooled	Replication cohort	2485	692	1123	355	56	259	9560	12045

## Sheet: SD Table 6
SD Table 6 Test for deviation from Hardy–Weinberg Equilibrium (p-value) in patient and control samples
Test for deviation from HWE (p exact)
	rs1062613 HTR3A					rs1176744 HTR3B			rs6766410 HTR3C					rs56109847 HTR3E
Study cohort	IBS overall	IBS-D	controls	IBS-D female	female controls	IBS overall	IBS-D	controls	IBS overall	IBS-D	controls	IBS-D female	female controls	IBS overall	IBS-D	controls	IBS-D female	female controls
UK1	p=0.06201	p=0.44102	p=1.000000	p=0.23437	p=1.000000	p=1.00000	p=0.646754	p=0.21083	p=0.88308	p=0.66963	p=1.00000	p=0.78115	p=0.60151	p=0.29864	p=1.00000	p=1.000000	p=1.00000	p=1.00000
Chile	p=0.587147		p=1.000000			p=0.569767		p=0.398280	p=0.233895		p=1.000000			p=1.000000		p=1.000000
Germany 1		p=0.40355	p=0.52698							p=0.45558	p=0.00014						p=1.00000	p=0.03780
Germany 2	p=1.000000	p=0.752685	p=inf	p=0.469510	p=1.000000	p=0.529062	p=0.800304	p=inf	p=0.200198	p=0.020256	p=inf	p=0.033173	p=0.804671	p=1.000000	p=1.000000	p=1.000000	p=1.000000	p=1.000000
Greece	p=0.066977	p=0.076437	p=0.035976	p=0.092190	p=0.159900	p=0.574815	p=0.277855	p=0.354829	p=0.320763	p=0.462496	p=0.000059	p=0.238800	p=0.003128	p=0.177089	p=1.000000	0.203281	p=1.000000	p=0.093696
Ireland	p=1.000000		p=0.174434			p=1.000000		p=1.000000	p=0.146138		p=0.547090			p=1.000000		p=1.000000
Spain	p=1.000000	p=1.000000	p=0.941559	p=1.000000	p=0.596579	p=0.788060	p=0.788060	p=0.297559	p=0.273448	p=0.273448	p=0.553658	p=0.864581	p=0.161616	p=1.000000	p=1.000000	p=1.000000	p=1.000000	p=1.000000
Sweden 1	p=0.119178	p=0.195628	p=0.405325	p=1.000000	p=0.437616	p=0.102045	p=0.532245	p=0.759282	p=0.448682	p=0.752758	p=inf	p=0.713966	p=0.614367	p=1.000000	p=1.000000	p=0.656319	p=1.000000	p=1.000000
Sweden 2	p=0.127011	p=0.062001	p=0.752573	p=0.065289	p=0.878009				p=1.000000	p=0.879729	p=0.447007	p=0.605240	p=0.603591	p=0.655447	p=0.388792	p=0.722418	p=0.405729	p=1.000000
UK 2	p=0.384853	p=0.384853	p=1.000000	p=0.730591	p=0.643731	p=0.807255	p=0.807255	p=0.841993	p=0.181287	p=0.181287	p=0.321563	p=0.020859	p=0.454812	p=0.218342	p=0.218342	p=1.000000	p=1.000000	p=1.000000
UK 3	p=0.370395	p=0.356072	p=0.599832	p=0.140558	p=0.518203	p=0.089752	p=0.791588	p=0.581394	p=0.880736	p=0.547513	p=1.000000	p=1.000000	p=0.562156	p=0.068116	p=0.192305	p=1.000000	p=0.158379	p=1.000000
USA 1	p=0.186123	p=0.319342	0.807986	p=0.549595	p=1.000000	p=0.328916	p=1.000000	p=0.334849	p=0.713214	p=0.736974	p=0.379927	p=1.000000	p=0.500184	p=1.000000	p=1.000000	p=1.000000	p=1.000000	p=1.000000
USA 2	p=0.883139	p=0.850372	p=0.702190	p=0.099503	p=0.771428	p=0.200344	p=0.787753	p=0.829189	p=0.443949	p=0.134124	p=0.112671	p=0.202280	p=0.451492	p=1.000000	p=0.472392	p=0.207002	p=0.322901	p=0.115946
USA 3	p=0.812246	p=0.564864	p=1.000000	p=0.551122	p=1.000000	p=0.602158	p=0.693043	p=1.000000	p=0.207883	p=0.346497	p=1.000000	p=0.255922	p=1.000000	p=0.013623	p=1.000000	p=1.000000	p=1.000000	p=1.000000
n.a. not analyzed

## Sheet: SD Table 7
SD Table 7	qPCR Ct Values
Sample code	Group	Tissue	18S CT	HTR3A Ct	HTR3B Ct	HTR3C Ct	HTR3E Ct
ER-MK-MR-003	IBS	Ileum	16.5783	35.4217	undetermined	32.3786	29.5927
ER-MK-MR-004	IBS	Ileum	18.7681	31.4526	undetermined	30.55	29.7202
ER-MK-MR-007	IBS	Ileum	15.7898	30.1899	undetermined	30.657	28.2358
ER-MK-MR-009	IBS	Ileum	15.146	32.1485	undetermined	30.1703	28.4057
ER-MK-MR-010	IBS	Ileum	15.4697	33.4446	undetermined	32.0532	30.6582
ER-MK-MR-011	IBS	Ileum	15.3974	28.2161	undetermined	33.6094	30.5089
ER-MK-MR-012	IBS	Ileum	15.6972	30.9485	undetermined	31.8874	29.8749
ER-MK-MR-013	IBS	Ileum	16.875	29.0313	undetermined	32.7373	31.2348
ER-MK-MR-015	IBS	Ileum	15.9847	33.2361	undetermined	31.5638	29.5354
ER-MK-MR-017	IBS	Ileum	15.6258	29.7765	undetermined	31.6006	29.3372
ER-MK-MR-019	IBS	Ileum	15.758	30.9581	undetermined	32.3791	28.7941
ER-MK-MR-020	IBS	Ileum	16.6246	30.5698	undetermined	31.5563	29.0312
ER-MK-MR-021	IBS	Ileum	16.2338	31.3964	undetermined	32.1209	29.5387
ER-MK-MR-025	IBS	Ileum	17.2288	32.5687	undetermined	32.3893	30.4837
ER-MK-MR-026	IBS	Ileum	16.2414	35.3436	undetermined	32.5927	29.5914
ER-MK-MR-027	IBS	Ileum	15.7352	33.7186	undetermined	30.8497	29.1708
ER-MK-MR-028	IBS	Ileum	16.3241	33.8782	undetermined	31.3568	28.6322
ER-MK-MR-001	Healthy control	Ileum	15.3605	28.4831	undetermined	29.1238	27.136
ER-MK-MR-006	Healthy control	Ileum	15.6159	30.0771	undetermined	31.4715	29.1484
ER-MK-MR-008	Healthy control	Ileum	15.2904	27.0719	undetermined	31.3196	29.6604
ER-MK-MR-016	Healthy control	Ileum	15.446	28.7296	undetermined	33.0139	30.1433
ER-MK-MR-022	Healthy control	Ileum	16.311	31.7069	undetermined	31.1749	29.2987
ER-MK-MR-023	Healthy control	Ileum	16.2513	34.023	undetermined	31.6584	29.1287
ER-MK-MR-024	Healthy control	Ileum	16.4558	29.9298	undetermined	30.6921	29.121
ER-MK-MR-029	Healthy control	Ileum	16.0113	34.4135	undetermined	32.0956	28.5591
ER-MK-MR-030	Healthy control	Ileum	15.9368	31.8454	undetermined	31.1813	28.4599
BCN2	IBS-D	Jejunum	18.3462	undetermined	undetermined	undetermined	31.52
BCN3	IBS-D	Jejunum	17.232	34.9518	undetermined	33.8603	29.8163
BCN5	IBS-D	Jejunum	17.953	35.2227	undetermined	undetermined	31.6169
BCN6	IBS-D	Jejunum	17.6665	undetermined	undetermined	33.1576	29.08
BCN7	IBS-D	Jejunum	16.8728	35.5405	undetermined	33.6422	30.1842
BCN16	IBS-D	Jejunum	17.4019	33.7657	undetermined	31.2345	25.0262
BCN17	IBS-D	Jejunum	17.0984	32.8278	undetermined	30.5587	27.884
BCN18	IBS-D	Jejunum	17.7413	32.7601	undetermined	31.7287	27.6814
BCN19	IBS-D	Jejunum	17.1924	33.1795	undetermined	31.385	27.6359
BCN42	IBS-D	Jejunum	17.5517	33.1646	undetermined	31.4965	26.5748
BCN43	IBS-D	Jejunum	17.6132	33.1699	undetermined	31.1984	27.5387
BCN44	IBS-D	Jejunum	17.0018	33.2365	undetermined	31.2433	28.1596
BCN45	IBS-D	Jejunum	18.1454	35.1655	undetermined	32.4621	30.0398
BCN46	IBS-D	Jejunum	19.0362	36.0633	undetermined	32.5168	29.0224
BCN47	IBS-D	Jejunum	18.0117	34.4551	undetermined	28.8279	26.9618
BCN48	IBS-D	Jejunum	16.8195	33.8781	undetermined	30.5133	27.513
BCN49	IBS-D	Jejunum	17.3154	33.8719	undetermined	29.2502	27.1784
BCN50	IBS-D	Jejunum	17.8389	33.9467	undetermined	30.8799	28.4571
BCN51	IBS-D	Jejunum	18.1	34.5095	35.182	32.4226	29.0244
BCN52	IBS-D	Jejunum	18.3246	33.2668	undetermined	31.7439	27.7116
BCN53	IBS-D	Jejunum	18.4912	34.9752	undetermined	32.7511	28.9503
BCN54	IBS-D	Jejunum	17.0558	33.7977	undetermined	30.6709	28.2769
BCN55	IBS-D	Jejunum	17.5738	34.4713	undetermined	29.8927	28.028
BCN56	IBS-D	Jejunum	17.0683	35.7411	undetermined	34.8085	32.0159
BCN57	IBS-D	Jejunum	17.041	32.8102	undetermined	30.8891	27.7301
BCN58	IBS-D	Jejunum	16.9609	33.2253	undetermined	31.4547	27.9226
BCN59	IBS-D	Jejunum	17.357	34.3088	undetermined	31.1854	25.9598
BCN60	IBS-D	Jejunum	16.8782	33.0051	undetermined	31.1994	28.7978
BCN61	IBS-D	Jejunum	16.8653	32.7182	undetermined	30.5457	27.4417
BCN62	IBS-D	Jejunum	16.5562	34.4631	undetermined	30.6514	28.0726
BCN63	IBS-D	Jejunum	17.1367	33.2246	35.4995	32.4357	28.2107
BCN64	IBS-D	Jejunum	16.9145	33.9098	undetermined	30.5795	28.1721
BCN70	IBS-D	Jejunum	18.976	35.7183	undetermined	34.5515	31.7791
BCN71	IBS-D	Jejunum	18.54	36.6267	undetermined	34.2813	31.9733
BCN72	IBS-D	Jejunum	16.7265	34.7339	undetermined	29.346	26.9425
BCN73	IBS-D	Jejunum	19.5397	32.5643	undetermined	35.8314	31.7792
BCN74	IBS-D	Jejunum	17.4963	34.1129	35.4743	30.9124	27.5536
BCN28	Healthy control	Jejunum	16.8429	33.5707	undetermined	30.6899	27.7611
BCN34	Healthy control	Jejunum	17.5069	32.7164	undetermined	32.1375	28.7399
BCN35	Healthy control	Jejunum	17.8536	33.3281	undetermined	31.8581	27.9019
BCN36	Healthy control	Jejunum	17.5732	32.9099	undetermined	30.0871	27.0844
BCN37	Healthy control	Jejunum	17.8754	31.9686	undetermined	31.0705	27.2971
BCN38	Healthy control	Jejunum	17.7791	34.4942	undetermined	32.7571	29.6241
BCN39	Healthy control	Jejunum	16.6035	33.6821	undetermined	34.0325	29.5994
BCN40	Healthy control	Jejunum	16.901	33.7073	undetermined	33.0979	28.2987
BCN41	Healthy control	Jejunum	18.1016	33.7378	undetermined	31.2675	27.7669
BCN68	Healthy control	Jejunum	16.5283	32.2013	undetermined	31.693	27.1732
BCN69	Healthy control	Jejunum	17.0928	32.4814	35.4034	31.3816	27.7422
ER-MK-MR-007	IBS	Sigma	17.4439	30.7598	undetermined	32.1181	29.1727
ER-MK-MR-009	IBS	Sigma	15.4306	32.7064	undetermined	31.0243	29.1544
ER-MK-MR-010	IBS	Sigma	15.5161	30.4454	undetermined	34.1909	29.9805
ER-MK-MR-011	IBS	Sigma	16.3492	28.3707	undetermined	33.8468	30.6437
ER-MK-MR-012	IBS	Sigma	16.6883	33.3247	undetermined	34.6383	30.4702
ER-MK-MR-013	IBS	Sigma	16.4082	32.8038	undetermined	34.3726	30.6047
ER-MK-MR-014	IBS	Sigma	16.1337	34.0323	undetermined	31.5195	29.3946
ER-MK-MR-015	IBS	Sigma	16.0069	32.4663	undetermined	31.5047	29.4205
ER-MK-MR-017	IBS	Sigma	16.0237	28.5776	undetermined	34.1342	30.3664
ER-MK-MR-018	IBS	Sigma	16.59	33.7196	undetermined	32.4362	29.5352
ER-MK-MR-019	IBS	Sigma	15.5516	32.9319	undetermined	30.4865	27.9624
ER-MK-MR-021	IBS	Sigma	16.007	34.9147	undetermined	33.346	30.5878
ER-MK-MR-025	IBS	Sigma	16.2704	35.0816	undetermined	30.4566	28.251
ER-MK-MR-008	Healthy control	Sigma	15.8778	31.5273	undetermined	29.8439	27.9122
ER-MK-MR-016	Healthy control	Sigma	16.3836	30.9328	undetermined	31.4224	28.927
ER-MK-MR-022	Healthy control	Sigma	17.2911	29.0977	undetermined	32.5256	27.5948
ER-MK-MR-023	Healthy control	Sigma	16.1367	35.6195	undetermined	31.7433	28.5861
ER-MK-MR-024	Healthy control	Sigma	17.2988	33.5191	undetermined	31.8861	29.3485
2	IBS	Colon	18.2996	32.2587	undetermined	32.5572	29.5783
5	IBS	Colon	17.2058	32.8135	undetermined	31.7119	27.9519
6	IBS	Colon	16.3522	34.1777	undetermined	35.0192	29.1548
13	IBS	Colon	17.5594	30.8459	undetermined	32.3277	28.5646
14	IBS	Colon	16.8813	34.7352	undetermined	31.1287	28.5192
19	IBS	Colon	17.0826	33.5263	undetermined	31.5835	28.1209
20	IBS	Colon	16.787	undetermined	undetermined	30.641	28.8022
22	IBS	Colon	19.5424	34.3973	undetermined	31.9967	30.2345
23	IBS	Colon	17.2903	33.5929	undetermined	33.2287	28.8673
24	IBS	Colon	17.0154	34.1714	undetermined	33.9717	28.1642
26	IBS	Colon	17.9395	32.8394	undetermined	33.2954	29.4439
27	IBS	Colon	16.895	31.9045	undetermined	32.432	28.918
28	IBS	Colon	17.3505	33.4779	undetermined	32.0021	28.5949
29	IBS	Colon	16.4955	31.5117	undetermined	31.2915	28.384
30	IBS	Colon	17.3173	33.262	undetermined	30.6435	27.6178
33	IBS	Colon	17.0552	35.9908	undetermined	32.6442	28.9709
34	IBS	Colon	17.5301	30.8419	undetermined	28.5795	27.3173
35	IBS	Colon	18.394	35.1463	undetermined	30.9365	28.4573
36	IBS	Colon	16.6722	34.2596	undetermined	30.8144	27.9964
38	IBS	Colon	17.073	31.8458	undetermined	31.4425	28.3074
39	IBS	Colon	18.5702	31.1513	35.3747	32.2847	28.9742
3	Healthy control	Colon	16.8172	34.9534	undetermined	30.9002	27.4448
7	Healthy control	Colon	17.348	undetermined	undetermined	32.0848	28.7566
8	Healthy control	Colon	16.913	undetermined	undetermined	31.3579	28.8474
9	Healthy control	Colon	17.0867	undetermined	undetermined	30.2183	28.2367
10	Healthy control	Colon	16.8024	31.4223	undetermined	29.8613	27.7043
15	Healthy control	Colon	17.2089	32.1521	undetermined	33.688	29.4436
16	Healthy control	Colon	17.7563	35.0807	undetermined	32.2103	29.1301
17	Healthy control	Colon	17.1863	undetermined	undetermined	32.1578	29.1528
18	Healthy control	Colon	17.3805	undetermined	undetermined	33.3922	29.4896
21	Healthy control	Colon	17.0862	34.9951	undetermined	32.1951	29.2145
25	Healthy control	Colon	16.574	30.9635	undetermined	31.5687	27.6644
31	Healthy control	Colon	17.5639	34.7401	undetermined	32.7503	30.5047
32	Healthy control	Colon	17.0698	34.6266	undetermined	32.7044	30.5665
37	Healthy control	Colon	18.2381	34.0946	undetermined	30.7731	28.3001
